# Supplementary material for: Oral Administration of Deer Bone Collagen Peptide Can Enhance the Skin Hydration Ability and Antioxidant Ability of Aging Mice Induced by D-Gal, and Regulate the Synthesis and Degradation of Collagen
Source: Nutrients. 2024 May 21;16(11):1548. doi: 10.3390/nu16111548 (PMC11174718; doi:10.3390/nu16111548)
Supplement: Supplementary file 1 [file nutrients-16-01548-s001.zip]

Archive with 1 entries (1 files):
- nutrients-2982934-supplementary.xlsx
