# Supplementary material for: Oral Administration of Deer Bone Collagen Peptide Can Enhance the Skin Hydration Ability and Antioxidant Ability of Aging Mice Induced by D-Gal, and Regulate the Synthesis and Degradation of Collagen
Source: Nutrients. 2024 May 21;16(11):1548. doi: 10.3390/nu16111548 (PMC11174718; doi:10.3390/nu16111548)
Supplement: Supplementary file 1 [file nutrients-16-01548-s001.zip › nutrients-2982934-supplementary.xlsx]

## Sheet: peptides
Sequence	Length	Proteins	Leading razor protein	Protein names	Intensity FT	Intensity NT
RGETGPAGPAGPIGPVGAR	19	XP_043327121.1;XP_043327102.1;XP_043327093.1;XP_043327140.1;XP_043327130.1;XP_043327112.1;XP_043327150.1;XP_043327158.1;XP_043327165.1	XP_043327121.1	collagen alpha-1(I) chain isoform X4 [Cervus canadensis]	768360000	6818600000
GEVGPAGPNGFAGPAGAAGQAGAK	24	XP_043318553.1	XP_043318553.1	collagen alpha-2(I) chain isoform X1 [Cervus canadensis]	0	6624500000
SGDRGETGPAGPAGPIGPVGAR	22	XP_043327121.1;XP_043327102.1;XP_043327093.1;XP_043327140.1;XP_043327130.1;XP_043327112.1;XP_043327150.1;XP_043327158.1;XP_043327165.1	XP_043327121.1	collagen alpha-1(I) chain isoform X4 [Cervus canadensis]	23627000000	6523700000
GEAGAQGPPGPAGPAGER	18	XP_043327121.1;XP_043327102.1;XP_043327093.1;XP_043327140.1;XP_043327130.1;XP_043327112.1;XP_043327150.1;XP_043327158.1	XP_043327121.1	collagen alpha-1(I) chain isoform X4 [Cervus canadensis]	228160000	3172100000
AVGPAGAVGPR	11	XP_043318553.1;XP_043318554.1	XP_043318553.1	collagen alpha-2(I) chain isoform X1 [Cervus canadensis]	1553500000	2692000000
AAGPAGPIGSR	11	XP_043318553.1;XP_043318554.1	XP_043318553.1	collagen alpha-2(I) chain isoform X1 [Cervus canadensis]	333370000	2511000000
RGEAGPAGPAGPAGPR	16	XP_043318553.1	XP_043318553.1	collagen alpha-2(I) chain isoform X1 [Cervus canadensis]	90696000	2319800000
GETGPSGPAGPTGAR	15	XP_043327121.1;XP_043327102.1;XP_043327093.1;XP_043327140.1;XP_043327130.1;XP_043327112.1;XP_043327150.1;XP_043327158.1	XP_043327121.1	collagen alpha-1(I) chain isoform X4 [Cervus canadensis]	62606000	1957400000
DGEAGAQGPPGPAGPAGER	19	XP_043327121.1;XP_043327102.1;XP_043327093.1;XP_043327140.1;XP_043327130.1;XP_043327112.1;XP_043327150.1;XP_043327158.1	XP_043327121.1	collagen alpha-1(I) chain isoform X4 [Cervus canadensis]	3404400000	1949500000
GATGPAGVRGPNGD	14	XP_043318553.1;XP_043318554.1	XP_043318553.1	collagen alpha-2(I) chain isoform X1 [Cervus canadensis]	151670000	1908200000
GAVGPAGAVGPR	12	XP_043318553.1;XP_043318554.1	XP_043318553.1	collagen alpha-2(I) chain isoform X1 [Cervus canadensis]	508140000	1772900000
TGPAGPAGPIGPVGAR	16	XP_043327121.1;XP_043327102.1;XP_043327093.1;XP_043327140.1;XP_043327130.1;XP_043327112.1;XP_043327150.1;XP_043327158.1;XP_043327165.1	XP_043327121.1	collagen alpha-1(I) chain isoform X4 [Cervus canadensis]	474510000	1489600000
GPSGPQGIRGD	11	XP_043318553.1;XP_043318554.1	XP_043318553.1	collagen alpha-2(I) chain isoform X1 [Cervus canadensis]	2539600	1401900000
GEPGPAGAVGPAGAVGPR	18	XP_043318553.1;XP_043318554.1	XP_043318553.1	collagen alpha-2(I) chain isoform X1 [Cervus canadensis]	8492800000	1141600000
GELGPVGNPGPAGPAGPR	18	XP_043318553.1;XP_043318554.1	XP_043318553.1	collagen alpha-2(I) chain isoform X1 [Cervus canadensis]	1762900000	1095200000
GESGAAGPAGPIGSR	15	XP_043318553.1;XP_043318554.1	XP_043318553.1	collagen alpha-2(I) chain isoform X1 [Cervus canadensis]	13669000	1084800000
ETGPAGPAGPIGPVGAR	17	XP_043327121.1;XP_043327102.1;XP_043327093.1;XP_043327140.1;XP_043327130.1;XP_043327112.1;XP_043327150.1;XP_043327158.1;XP_043327165.1	XP_043327121.1	collagen alpha-1(I) chain isoform X4 [Cervus canadensis]	159120000	893760000
TGPSGPAGPTGAR	13	XP_043327121.1;XP_043327102.1;XP_043327093.1;XP_043327140.1;XP_043327130.1;XP_043327112.1;XP_043327150.1;XP_043327158.1	XP_043327121.1	collagen alpha-1(I) chain isoform X4 [Cervus canadensis]	0	758420000
GETGPAGPAGPIGPVG	16	XP_043327121.1;XP_043327102.1;XP_043327093.1;XP_043327140.1;XP_043327130.1;XP_043327112.1;XP_043327150.1;XP_043327158.1;XP_043327165.1	XP_043327121.1	collagen alpha-1(I) chain isoform X4 [Cervus canadensis]	749420000	642210000
GEAGPAGPAGPAGPR	15	XP_043318553.1	XP_043318553.1	collagen alpha-2(I) chain isoform X1 [Cervus canadensis]	3411600000	617700000
DLSFLPQPPQEK	12	XP_043327121.1;XP_043327102.1;XP_043327093.1;XP_043327140.1;XP_043327130.1;XP_043327112.1;XP_043327150.1;XP_043327158.1;XP_043327165.1	XP_043327121.1	collagen alpha-1(I) chain isoform X4 [Cervus canadensis]	761470000	555270000
SGLQGPPGPPGSPGEQGPSGASGPAGPR	28	XP_043327121.1;XP_043327102.1;XP_043327093.1;XP_043327140.1;XP_043327130.1;XP_043327112.1;XP_043327150.1;XP_043327158.1;XP_043327165.1	XP_043327121.1	collagen alpha-1(I) chain isoform X4 [Cervus canadensis]	719810000	522590000
AQGPPGPAGPAGER	14	XP_043327121.1;XP_043327102.1;XP_043327093.1;XP_043327140.1;XP_043327130.1;XP_043327112.1;XP_043327150.1;XP_043327158.1	XP_043327121.1	collagen alpha-1(I) chain isoform X4 [Cervus canadensis]	401460000	496640000
GRPGPIGPAGAR	12	XP_043318553.1;XP_043318554.1	XP_043318553.1	collagen alpha-2(I) chain isoform X1 [Cervus canadensis]	0	464970000
DRGETGPAGPAGPIGPVGAR	20	XP_043327121.1;XP_043327102.1;XP_043327093.1;XP_043327140.1;XP_043327130.1;XP_043327112.1;XP_043327150.1;XP_043327158.1;XP_043327165.1	XP_043327121.1	collagen alpha-1(I) chain isoform X4 [Cervus canadensis]	53795000	434930000
GRTGQPGAVGPAGIR	15	XP_043318553.1;XP_043318554.1	XP_043318553.1	collagen alpha-2(I) chain isoform X1 [Cervus canadensis]	14667000	431640000
GENGPVGPTGPVGAAGPS	18	XP_043318553.1	XP_043318553.1	collagen alpha-2(I) chain isoform X1 [Cervus canadensis]	0	419180000
GPVGPTGPVGAAGPSGPN	18	XP_043318553.1	XP_043318553.1	collagen alpha-2(I) chain isoform X1 [Cervus canadensis]	36328000	382570000
GPMGPPGLAGPPGESGR	17	XP_043327121.1;XP_043327102.1;XP_043327093.1;XP_043327140.1;XP_043327130.1;XP_043327112.1;XP_043327150.1;XP_043327165.1	XP_043327121.1	collagen alpha-1(I) chain isoform X4 [Cervus canadensis]	53942000	378290000
KGETGPSGPAGPTGAR	16	XP_043327121.1;XP_043327102.1;XP_043327093.1;XP_043327140.1;XP_043327130.1;XP_043327112.1;XP_043327150.1;XP_043327158.1	XP_043327121.1	collagen alpha-1(I) chain isoform X4 [Cervus canadensis]	0	371590000
GFSGLDGAKGDAGPAGPK	18	XP_043327121.1;XP_043327102.1;XP_043327093.1;XP_043327130.1;XP_043327112.1;XP_043327150.1;XP_043327158.1;XP_043327165.1	XP_043327121.1	collagen alpha-1(I) chain isoform X4 [Cervus canadensis]	28920000	367290000
DLSFLPQPPQE	11	XP_043327121.1;XP_043327102.1;XP_043327093.1;XP_043327140.1;XP_043327130.1;XP_043327112.1;XP_043327150.1;XP_043327158.1;XP_043327165.1	XP_043327121.1	collagen alpha-1(I) chain isoform X4 [Cervus canadensis]	46715000	365630000
GPAGPAGPAGPR	12	XP_043318553.1	XP_043318553.1	collagen alpha-2(I) chain isoform X1 [Cervus canadensis]	0	336440000
GPQGPVGPTGK	11	XP_043318553.1;XP_043318554.1	XP_043318553.1	collagen alpha-2(I) chain isoform X1 [Cervus canadensis]	0	326330000
GPPGPMGPPGLAGPPGESGR	20	XP_043327121.1;XP_043327102.1;XP_043327093.1;XP_043327140.1;XP_043327130.1;XP_043327112.1;XP_043327150.1;XP_043327165.1	XP_043327121.1	collagen alpha-1(I) chain isoform X4 [Cervus canadensis]	3573500000	318140000
GETGPAGPAGPI	12	XP_043327121.1;XP_043327102.1;XP_043327093.1;XP_043327140.1;XP_043327130.1;XP_043327112.1;XP_043327150.1;XP_043327158.1;XP_043327165.1	XP_043327121.1	collagen alpha-1(I) chain isoform X4 [Cervus canadensis]	0	316800000
GGGPGPMGLMGPR	13	XP_043318553.1;XP_043318554.1	XP_043318553.1	collagen alpha-2(I) chain isoform X1 [Cervus canadensis]	0	314350000
SGDRGETGPAGPAGPIGPVG	20	XP_043327121.1;XP_043327102.1;XP_043327093.1;XP_043327140.1;XP_043327130.1;XP_043327112.1;XP_043327150.1;XP_043327158.1;XP_043327165.1	XP_043327121.1	collagen alpha-1(I) chain isoform X4 [Cervus canadensis]	378930000	306530000
GSVGPVGPAGPIGSA	15	XP_043318553.1;XP_043318554.1	XP_043318553.1	collagen alpha-2(I) chain isoform X1 [Cervus canadensis]	30737000	278890000
GSDGSVGPVGPAGPIGSA	18	XP_043318553.1;XP_043318554.1	XP_043318553.1	collagen alpha-2(I) chain isoform X1 [Cervus canadensis]	133750000	278120000
GPPGLAGPPGESGR	14	XP_043327121.1;XP_043327102.1;XP_043327093.1;XP_043327140.1;XP_043327130.1;XP_043327112.1;XP_043327150.1;XP_043327165.1	XP_043327121.1	collagen alpha-1(I) chain isoform X4 [Cervus canadensis]	54074000	275370000
RGPDSPEGLDPTDTSFLPR	19	XP_043300494.1;XP_043300493.1;XP_043300492.1	XP_043300494.1	uncharacterized protein KIAA2012 homolog isoform X3 [Cervus canadensis]	597960000	272000000
GPAGPAGERGEQGPA	15	XP_043327121.1;XP_043327102.1;XP_043327093.1;XP_043327140.1;XP_043327130.1;XP_043327112.1;XP_043327150.1;XP_043327158.1	XP_043327121.1	collagen alpha-1(I) chain isoform X4 [Cervus canadensis]	0	256630000
GEVGPAGPNGFAGPAGAAGQAGAKGER	27	XP_043318553.1	XP_043318553.1	collagen alpha-2(I) chain isoform X1 [Cervus canadensis]	0	252640000
FAGPAGAAGQAGAKGER	17	XP_043318553.1	XP_043318553.1	collagen alpha-2(I) chain isoform X1 [Cervus canadensis]	0	249100000
GPAGAVGPAGAVGPR	15	XP_043318553.1;XP_043318554.1	XP_043318553.1	collagen alpha-2(I) chain isoform X1 [Cervus canadensis]	74563000	223710000
GAPGPVGPAGK	11	XP_043327121.1;XP_043327102.1;XP_043327093.1;XP_043327140.1;XP_043327130.1;XP_043327112.1;XP_043327150.1;XP_043327158.1;XP_043327165.1	XP_043327121.1	collagen alpha-1(I) chain isoform X4 [Cervus canadensis]	20811000	217610000
SGLGSQVGLMPGSVGPVGPR	20	XP_043343574.1;XP_043343573.1	XP_043343574.1	collagen alpha-2(V) chain isoform X2 [Cervus canadensis]	183420000	210980000
GPVGPTGPVGAA	12	XP_043318553.1	XP_043318553.1	collagen alpha-2(I) chain isoform X1 [Cervus canadensis]	16919000	198170000
LSFLPQPPQ	9	XP_043327121.1;XP_043327102.1;XP_043327093.1;XP_043327140.1;XP_043327130.1;XP_043327112.1;XP_043327150.1;XP_043327158.1;XP_043327165.1	XP_043327121.1	collagen alpha-1(I) chain isoform X4 [Cervus canadensis]	855240000	186300000
EKSTGISVPGPMGPSGPR	18	XP_043327121.1;XP_043327102.1;XP_043327093.1;XP_043327140.1;XP_043327130.1;XP_043327112.1;XP_043327150.1;XP_043327158.1;XP_043327165.1	XP_043327121.1	collagen alpha-1(I) chain isoform X4 [Cervus canadensis]	0	180240000
GPAGANGDRGEAGPAGPAGPAGPR	24	XP_043318553.1	XP_043318553.1	collagen alpha-2(I) chain isoform X1 [Cervus canadensis]	9409300	177600000
VVGPQGPTGETGPMGER	17	XP_043326326.1	XP_043326326.1	collagen alpha-1(V) chain [Cervus canadensis]	302160000	165910000
GPPGPMGPPGLA	12	XP_043327121.1;XP_043327102.1;XP_043327093.1;XP_043327140.1;XP_043327130.1;XP_043327112.1;XP_043327150.1;XP_043327165.1	XP_043327121.1	collagen alpha-1(I) chain isoform X4 [Cervus canadensis]	226320000	148590000
TPVGGQPSVPGGPVR	15	XP_043329409.1	XP_043329409.1	alpha-2-HS-glycoprotein [Cervus canadensis]	34269000	147280000
VSGPMGPR	8	XP_043302383.1;XP_043302382.1	XP_043302383.1	collagen alpha-1(II) chain isoform X2 [Cervus canadensis]	34528000	146340000
GDRGEAGPAGPAGPAGPR	18	XP_043318553.1	XP_043318553.1	collagen alpha-2(I) chain isoform X1 [Cervus canadensis]	89258000	141950000
AQGPMGPAGPAGAR	14	XP_043302383.1;XP_043302382.1	XP_043302383.1	collagen alpha-1(II) chain isoform X2 [Cervus canadensis]	664480000	138000000
DGRTGQPGAVGPAGIR	16	XP_043318553.1;XP_043318554.1	XP_043318553.1	collagen alpha-2(I) chain isoform X1 [Cervus canadensis]	18938000	135470000
VVAGPSVVAVPLPLHR	16	XP_043329409.1	XP_043329409.1	alpha-2-HS-glycoprotein [Cervus canadensis]	82657000	134250000
FSGLDGAKGDAGPAGPK	17	XP_043327121.1;XP_043327102.1;XP_043327093.1;XP_043327130.1;XP_043327112.1;XP_043327150.1;XP_043327158.1;XP_043327165.1	XP_043327121.1	collagen alpha-1(I) chain isoform X4 [Cervus canadensis]	27817000	127040000
GPKGENGPVGPTGPVGAA	18	XP_043318553.1	XP_043318553.1	collagen alpha-2(I) chain isoform X1 [Cervus canadensis]	0	118520000
LSFLPQPPQE	10	XP_043327121.1;XP_043327102.1;XP_043327093.1;XP_043327140.1;XP_043327130.1;XP_043327112.1;XP_043327150.1;XP_043327158.1;XP_043327165.1	XP_043327121.1	collagen alpha-1(I) chain isoform X4 [Cervus canadensis]	588340000	114570000
GVVGPQGPTGETGPMGER	18	XP_043326326.1	XP_043326326.1	collagen alpha-1(V) chain [Cervus canadensis]	48853000	107340000
DLSFLPQPPQ	10	XP_043327121.1;XP_043327102.1;XP_043327093.1;XP_043327140.1;XP_043327130.1;XP_043327112.1;XP_043327150.1;XP_043327158.1;XP_043327165.1	XP_043327121.1	collagen alpha-1(I) chain isoform X4 [Cervus canadensis]	21169000	104840000
FLPQPPQEK	9	XP_043327121.1;XP_043327102.1;XP_043327093.1;XP_043327140.1;XP_043327130.1;XP_043327112.1;XP_043327150.1;XP_043327158.1;XP_043327165.1	XP_043327121.1	collagen alpha-1(I) chain isoform X4 [Cervus canadensis]	21097000	101710000
GSDGSVGPVGPAGPI	15	XP_043318553.1;XP_043318554.1	XP_043318553.1	collagen alpha-2(I) chain isoform X1 [Cervus canadensis]	9191000	95067000
HGDQGAPGAVGPAGPR	16	XP_043318553.1;XP_043318554.1	XP_043318553.1	collagen alpha-2(I) chain isoform X1 [Cervus canadensis]	0	90160000
GATGPAGVRGPNGDSG	16	XP_043318553.1;XP_043318554.1	XP_043318553.1	collagen alpha-2(I) chain isoform X1 [Cervus canadensis]	6523500	89190000
GPAGAVGPR	9	XP_043318553.1;XP_043318554.1	XP_043318553.1	collagen alpha-2(I) chain isoform X1 [Cervus canadensis]	57175000	86461000
IVVELGTNPLK	11	XP_043303375.1	XP_043303375.1	decorin [Cervus canadensis]	317260000	82346000
GPTGETGPIGER	12	XP_043316439.1;XP_043316438.1;XP_043316437.1;XP_043316436.1;XP_043316435.1;XP_043316434.1	XP_043316439.1	collagen alpha-1(XI) chain isoform X6 [Cervus canadensis]	0	79381000
GPSGPQGIRG	10	XP_043318553.1;XP_043318554.1	XP_043318553.1	collagen alpha-2(I) chain isoform X1 [Cervus canadensis]	2089100	70502000
VVGPQGPTGETGPIGER	17	XP_043316439.1;XP_043316438.1;XP_043316437.1;XP_043316436.1;XP_043316435.1;XP_043316434.1	XP_043316439.1	collagen alpha-1(XI) chain isoform X6 [Cervus canadensis]	41493000	60497000
GPKGENGPVGPTGPV	15	XP_043318553.1	XP_043318553.1	collagen alpha-2(I) chain isoform X1 [Cervus canadensis]	0	58017000
GPAGPIGPVGAR	12	XP_043327121.1;XP_043327102.1;XP_043327093.1;XP_043327140.1;XP_043327130.1;XP_043327112.1;XP_043327150.1;XP_043327158.1;XP_043327165.1	XP_043327121.1	collagen alpha-1(I) chain isoform X4 [Cervus canadensis]	19570000	56813000
GFAGPAGAAGQAGAKGER	18	XP_043318553.1	XP_043318553.1	collagen alpha-2(I) chain isoform X1 [Cervus canadensis]	0	56137000
PAGPIGPVGAR	11	XP_043327121.1;XP_043327102.1;XP_043327093.1;XP_043327140.1;XP_043327130.1;XP_043327112.1;XP_043327150.1;XP_043327158.1;XP_043327165.1	XP_043327121.1	collagen alpha-1(I) chain isoform X4 [Cervus canadensis]	13552000	52769000
GPPGPAGPAGERGEQGPA	18	XP_043327121.1;XP_043327102.1;XP_043327093.1;XP_043327140.1;XP_043327130.1;XP_043327112.1;XP_043327150.1;XP_043327158.1	XP_043327121.1	collagen alpha-1(I) chain isoform X4 [Cervus canadensis]	0	50806000
GPAGLPGPPGER	12	XP_043327121.1;XP_043327102.1;XP_043327093.1;XP_043327140.1;XP_043327130.1;XP_043327112.1;XP_043327150.1;XP_043327158.1;XP_043327165.1	XP_043327121.1	collagen alpha-1(I) chain isoform X4 [Cervus canadensis]	75087000	48570000
GPNGFAGPAGAAGQAGAKGER	21	XP_043318553.1	XP_043318553.1	collagen alpha-2(I) chain isoform X1 [Cervus canadensis]	0	48192000
PAGAVGPR	8	XP_043318553.1;XP_043318554.1	XP_043318553.1	collagen alpha-2(I) chain isoform X1 [Cervus canadensis]	38779000	45350000
GYDEKSTGISVPGPM	15	XP_043327121.1;XP_043327102.1;XP_043327093.1;XP_043327140.1;XP_043327130.1;XP_043327112.1;XP_043327150.1;XP_043327158.1;XP_043327165.1	XP_043327121.1	collagen alpha-1(I) chain isoform X4 [Cervus canadensis]	79377000	44629000
GPAGPAGPIGPVGA	14	XP_043327121.1;XP_043327102.1;XP_043327093.1;XP_043327140.1;XP_043327130.1;XP_043327112.1;XP_043327150.1;XP_043327158.1;XP_043327165.1	XP_043327121.1	collagen alpha-1(I) chain isoform X4 [Cervus canadensis]	34661000	39535000
GPKGENGPVGPTGPVG	16	XP_043318553.1	XP_043318553.1	collagen alpha-2(I) chain isoform X1 [Cervus canadensis]	0	39413000
GEMEDILQEAR	11	XP_043329952.1;XP_043329941.1	XP_043329952.1	myosin-2 [Cervus canadensis]	435320000	36133000
GIAGVTGAR	9	XP_043343785.1	XP_043343785.1	collagen alpha-1(III) chain [Cervus canadensis]	87622000	35408000
GPVGAAGATGAR	12	XP_043318553.1;XP_043318554.1	XP_043318553.1	collagen alpha-2(I) chain isoform X1 [Cervus canadensis]	36269000	35071000
NQLEEVPAALPR	12	XP_043341197.1	XP_043341197.1	prolargin [Cervus canadensis]	120910000	33612000
ETGPAGPAGPIGPVGA	16	XP_043327121.1;XP_043327102.1;XP_043327093.1;XP_043327140.1;XP_043327130.1;XP_043327112.1;XP_043327150.1;XP_043327158.1;XP_043327165.1	XP_043327121.1	collagen alpha-1(I) chain isoform X4 [Cervus canadensis]	39911000	32991000
GPVGNPGPAGPAGPR	15	XP_043318553.1;XP_043318554.1	XP_043318553.1	collagen alpha-2(I) chain isoform X1 [Cervus canadensis]	25628000	32843000
PGPMGPSGPR	10	XP_043327121.1;XP_043327102.1;XP_043327093.1;XP_043327140.1;XP_043327130.1;XP_043327112.1;XP_043327150.1;XP_043327158.1;XP_043327165.1	XP_043327121.1	collagen alpha-1(I) chain isoform X4 [Cervus canadensis]	43390000	31787000
GTKGPKGENGPVGPTGPVGAAGPSGPN	27	XP_043318553.1	XP_043318553.1	collagen alpha-2(I) chain isoform X1 [Cervus canadensis]	0	31552000
GELGPVGNPGPAGPA	15	XP_043318553.1;XP_043318554.1	XP_043318553.1	collagen alpha-2(I) chain isoform X1 [Cervus canadensis]	8927300	31408000
GSPGEQGPSGASGPAGPR	18	XP_043327121.1;XP_043327102.1;XP_043327093.1;XP_043327140.1;XP_043327130.1;XP_043327112.1;XP_043327150.1;XP_043327158.1;XP_043327165.1	XP_043327121.1	collagen alpha-1(I) chain isoform X4 [Cervus canadensis]	0	30369000
PAGPAGPR	8	XP_043318553.1;XP_043318554.1	XP_043318553.1	collagen alpha-2(I) chain isoform X1 [Cervus canadensis]	0	30188000
NEALRVKKKMEGDLNEMEI	19	XP_043327080.1	XP_043327080.1	myosin-7 [Cervus canadensis]	122200000	27101000
RGEPGPAGAVGPAGAVGPR	19	XP_043318553.1;XP_043318554.1	XP_043318553.1	collagen alpha-2(I) chain isoform X1 [Cervus canadensis]	265020000	26683000
GPAGPNGFAGPAGAAGQAGAK	21	XP_043318553.1	XP_043318553.1	collagen alpha-2(I) chain isoform X1 [Cervus canadensis]	0	26265000
PGAVGPAGIR	10	XP_043318553.1;XP_043318554.1	XP_043318553.1	collagen alpha-2(I) chain isoform X1 [Cervus canadensis]	23774000	25990000
QGPPGEPGEPGASGPMGPR	19	XP_043327121.1;XP_043327102.1;XP_043327093.1;XP_043327140.1;XP_043327130.1;XP_043327112.1;XP_043327150.1;XP_043327158.1;XP_043327165.1	XP_043327121.1	collagen alpha-1(I) chain isoform X4 [Cervus canadensis]	3566700000	25220000
GPAGPAGPIGPVGAR	15	XP_043327121.1;XP_043327102.1;XP_043327093.1;XP_043327140.1;XP_043327130.1;XP_043327112.1;XP_043327150.1;XP_043327158.1;XP_043327165.1	XP_043327121.1	collagen alpha-1(I) chain isoform X4 [Cervus canadensis]	0	24493000
HGNRGEPGPAGAVGPAGAVGPR	22	XP_043318553.1;XP_043318554.1	XP_043318553.1	collagen alpha-2(I) chain isoform X1 [Cervus canadensis]	45133000	24279000
PAGPAGPIGPVGAR	14	XP_043327121.1;XP_043327102.1;XP_043327093.1;XP_043327140.1;XP_043327130.1;XP_043327112.1;XP_043327150.1;XP_043327158.1;XP_043327165.1	XP_043327121.1	collagen alpha-1(I) chain isoform X4 [Cervus canadensis]	0	20896000
RGEAGPAGPAGPAGPRG	17	XP_043318553.1	XP_043318553.1	collagen alpha-2(I) chain isoform X1 [Cervus canadensis]	0	20841000
LENELEAEQK	10	XP_043327080.1	XP_043327080.1	myosin-7 [Cervus canadensis]	41884000	20407000
GDRGETGPAGPAGPIGPVGAR	21	XP_043327121.1;XP_043327102.1;XP_043327093.1;XP_043327140.1;XP_043327130.1;XP_043327112.1;XP_043327150.1;XP_043327158.1;XP_043327165.1	XP_043327121.1	collagen alpha-1(I) chain isoform X4 [Cervus canadensis]	125900000	20186000
GPAGPAGPPGPIGNVGAPGPK	21	XP_043327121.1;XP_043327102.1;XP_043327093.1;XP_043327140.1;XP_043327130.1	XP_043327121.1	collagen alpha-1(I) chain isoform X4 [Cervus canadensis]	0	19096000
PVGAAGATGAR	11	XP_043318553.1;XP_043318554.1	XP_043318553.1	collagen alpha-2(I) chain isoform X1 [Cervus canadensis]	19729000	18978000
GPPGPPGPPSGGY	13	XP_043327121.1;XP_043327102.1;XP_043327093.1;XP_043327140.1;XP_043327130.1;XP_043327112.1;XP_043327150.1;XP_043327158.1;XP_043327165.1	XP_043327121.1	collagen alpha-1(I) chain isoform X4 [Cervus canadensis]	0	16703000
GAPGADGPAGAPGTPGPQG	19	XP_043327121.1;XP_043327102.1;XP_043327093.1;XP_043327140.1;XP_043327112.1	XP_043327121.1	collagen alpha-1(I) chain isoform X4 [Cervus canadensis]	82683000	13671000
GPVGPTGPVGAAGPSGP	17	XP_043318553.1	XP_043318553.1	collagen alpha-2(I) chain isoform X1 [Cervus canadensis]	11970000	13571000
GPSGPQGIR	9	XP_043318553.1;XP_043318554.1	XP_043318553.1	collagen alpha-2(I) chain isoform X1 [Cervus canadensis]	129740000	12833000
GPPGESGAAGPAGPIGSR	18	XP_043318553.1;XP_043318554.1	XP_043318553.1	collagen alpha-2(I) chain isoform X1 [Cervus canadensis]	245350000	12771000
PGAPGPVGPAGK	12	XP_043327121.1;XP_043327102.1;XP_043327093.1;XP_043327140.1;XP_043327130.1;XP_043327112.1;XP_043327150.1;XP_043327158.1;XP_043327165.1	XP_043327121.1	collagen alpha-1(I) chain isoform X4 [Cervus canadensis]	31746000	12178000
GEAGAQGPMGPAGPAGAR	18	XP_043302383.1;XP_043302382.1	XP_043302383.1	collagen alpha-1(II) chain isoform X2 [Cervus canadensis]	312820000	12022000
GAPGADGPAGAPGTPGPQGIAGQR	24	XP_043327121.1;XP_043327102.1;XP_043327093.1;XP_043327140.1;XP_043327112.1	XP_043327121.1	collagen alpha-1(I) chain isoform X4 [Cervus canadensis]	750050000	11959000
IQAIELEDLLR	11	XP_043313531.1	XP_043313531.1	biglycan [Cervus canadensis]	118270000	11848000
AGVMGPAGSRGATGPAG	17	XP_043318553.1;XP_043318554.1	XP_043318553.1	collagen alpha-2(I) chain isoform X1 [Cervus canadensis]	446890000	11104000
VAGPSVVAVPLPLHR	15	XP_043329409.1	XP_043329409.1	alpha-2-HS-glycoprotein [Cervus canadensis]	2104400	9875200
GPSGDQGASGPAGPSGPR	18	XP_043302383.1;XP_043302382.1	XP_043302383.1	collagen alpha-1(II) chain isoform X2 [Cervus canadensis]	0	9874500
AVGPAGPRGPAGPSGPAGK	19	XP_043318553.1;XP_043318554.1	XP_043318553.1	collagen alpha-2(I) chain isoform X1 [Cervus canadensis]	38194000	9426400
IEELEEELEAER	12	XP_043327080.1	XP_043327080.1	myosin-7 [Cervus canadensis]	4541900000	9410800
VDDLEGSLEQEKK	13	XP_043327080.1;XP_043329952.1;XP_043329941.1;XP_043329987.1;XP_043330006.1;XP_043329998.1;XP_043313405.1;XP_043329974.1;XP_043329978.1	XP_043329952.1	myosin-2 [Cervus canadensis]	266950000	9225100
DIDDLELTLAK	11	XP_043327080.1;XP_043334562.1;XP_043334561.1;XP_043334560.1;XP_043329952.1;XP_043329941.1;XP_043329987.1;XP_043330006.1;XP_043329998.1;XP_043313405.1;XP_043329963.1;XP_043329974.1;XP_043329978.1	XP_043329952.1	myosin-2 [Cervus canadensis]	246440000	8559800
AAAPAPAPAPAPAP	14	XP_043301389.1;XP_043298944.1	XP_043301389.1	myosin light chain 1/3, skeletal muscle isoform isoform X2 [Cervus canadensis]	0	7783300
PAGAVGPAGAVGPR	14	XP_043318553.1;XP_043318554.1	XP_043318553.1	collagen alpha-2(I) chain isoform X1 [Cervus canadensis]	0	7383900
GPPGPPGPPGPPSGGY	16	XP_043327121.1;XP_043327102.1;XP_043327093.1;XP_043327140.1;XP_043327130.1;XP_043327112.1;XP_043327150.1;XP_043327158.1;XP_043327165.1	XP_043327121.1	collagen alpha-1(I) chain isoform X4 [Cervus canadensis]	4852600	6111600
LEQQVDDLEGSLEQEKK	17	XP_043329952.1;XP_043329941.1;XP_043329987.1;XP_043330006.1;XP_043329998.1;XP_043313405.1;XP_043329974.1;XP_043329978.1	XP_043329952.1	myosin-2 [Cervus canadensis]	614590000	5826900
PGPAGPAGP	9	XP_043318553.1;XP_043318554.1;XP_043327121.1;XP_043327102.1;XP_043327093.1;XP_043327140.1;XP_043327130.1	XP_043327121.1	collagen alpha-1(I) chain isoform X4 [Cervus canadensis]	0	5674000
VTFIPEPPQ	9	XP_043315552.1	XP_043315552.1	sperm-associated antigen 17 [Cervus canadensis]	47980000	5451300
SLSPEGTLTVEAPLPK	16	XP_043311773.1	XP_043311773.1	heat shock protein beta-1 [Cervus canadensis]	47677000	5382600
FITELPVESF	10	XP_043341197.1	XP_043341197.1	prolargin [Cervus canadensis]	32303000	5281900
LTEEMAGLDEIIAK	14	XP_043327080.1	XP_043327080.1	myosin-7 [Cervus canadensis]	489210000	5215100
VVAGPSVVAVPLPLH	15	XP_043329409.1	XP_043329409.1	alpha-2-HS-glycoprotein [Cervus canadensis]	0	4511800
AVGPAGAVGPRGPSGPQG	18	XP_043318553.1;XP_043318554.1	XP_043318553.1	collagen alpha-2(I) chain isoform X1 [Cervus canadensis]	125980000	4493000
VDDLEGSLEQEK	12	XP_043327080.1;XP_043329952.1;XP_043329941.1;XP_043329987.1;XP_043330006.1;XP_043329998.1;XP_043313405.1;XP_043329974.1;XP_043329978.1	XP_043329952.1	myosin-2 [Cervus canadensis]	288550000	3619100
AAPAPAPAPAPAPAPAPPKEEK	22	XP_043301389.1	XP_043301389.1	myosin light chain 1/3, skeletal muscle isoform isoform X2 [Cervus canadensis]	250670000	3408100
AAAPAPAPAPAPAPAPAPPKEEK	23	XP_043301389.1	XP_043301389.1	myosin light chain 1/3, skeletal muscle isoform isoform X2 [Cervus canadensis]	601320000	3392400
LLQAELEELR	10	XP_043327080.1	XP_043327080.1	myosin-7 [Cervus canadensis]	317860000	3333800
GPSVVAVPLPLHR	13	XP_043329409.1;CON__P12763	XP_043329409.1	alpha-2-HS-glycoprotein [Cervus canadensis]	1066100	3323800
DLPSTATSVNIPDLLPGR	18	XP_043301257.1;XP_043301256.1;XP_043301255.1;XP_043301254.1;XP_043301253.1;XP_043301252.1;XP_043301251.1;XP_043301250.1;XP_043301249.1;XP_043301248.1;XP_043301247.1;XP_043301246.1;XP_043301245.1	XP_043301257.1	fibronectin isoform X13 [Cervus canadensis]	371590000	3120200
IDDLETLLAK	10	XP_043305019.1;XP_043305018.1	XP_043305019.1	myosin-15 isoform X2 [Cervus canadensis]	18669000	3059000
IAEKDEEIDQLK	12	XP_043329952.1;XP_043329941.1;XP_043329987.1;XP_043329974.1;XP_043329978.1	XP_043329952.1	myosin-2 [Cervus canadensis]	169650000	2794400
MELQEIQLK	9	XP_043311770.1;XP_043311778.1;XP_043311786.1;XP_043311795.1;XP_043311802.1;XP_043311760.1;XP_043324177.1;XP_043315606.1;XP_043311750.1;XP_043311735.1;XP_043311726.1;XP_043311717.1;XP_043311708.1;XP_043311740.1;XP_043311811.1;XP_043315607.1;XP_043324178.1	XP_043311770.1	tropomyosin alpha-3 chain isoform X8 [Cervus canadensis]	18689000	2472100
AYEESLDQLETLK	13	XP_043329952.1;XP_043329941.1;XP_043329987.1;XP_043330006.1;XP_043329998.1;XP_043313405.1;XP_043329974.1;XP_043329978.1	XP_043329952.1	myosin-2 [Cervus canadensis]	111050000	2468500
ITQIQGEMEDILQEAR	16	XP_043329952.1;XP_043329941.1	XP_043329952.1	myosin-2 [Cervus canadensis]	27036000	2261400
GPAGPSGPAGKDGR	14	XP_043318553.1;XP_043318554.1	XP_043318553.1	collagen alpha-2(I) chain isoform X1 [Cervus canadensis]	53521000	1726400
AGLDETIAK	9	XP_043329952.1;XP_043329941.1;XP_043329963.1	XP_043329952.1	myosin-2 [Cervus canadensis]	7519900	1623000
LQDLVDKLQ	9	XP_043327080.1;XP_043330015.1;XP_043330013.1;XP_043329952.1;XP_043329941.1;XP_043329987.1;XP_043330006.1;XP_043329998.1;XP_043313405.1;XP_043329963.1;XP_043329974.1;XP_043329978.1	XP_043329952.1	myosin-2 [Cervus canadensis]	7766000	1497500
NEIEDLMVDVER	12	XP_043327080.1	XP_043327080.1	myosin-7 [Cervus canadensis]	27661000	1372900
FYEGPELVADSNVVLDTTMR	20	XP_043323351.1	XP_043323351.1	cartilage oligomeric matrix protein [Cervus canadensis]	21507000	957050
LASELLEWIR	10	XP_043332954.1;XP_043308248.1	XP_043332954.1	alpha-actinin-2 [Cervus canadensis]	3569000	472390
GETGPAGPAGPIGPVGAR	18	XP_043327121.1;XP_043327102.1;XP_043327093.1;XP_043327140.1;XP_043327130.1;XP_043327112.1;XP_043327150.1;XP_043327158.1;XP_043327165.1	XP_043327121.1	collagen alpha-1(I) chain isoform X4 [Cervus canadensis]	33252000000	0
QGDRGEAGAQGPMGPAGPAGAR	22	XP_043302383.1;XP_043302382.1	XP_043302383.1	collagen alpha-1(II) chain isoform X2 [Cervus canadensis]	3701400000	0
RGETGPAGPAGPIGPVGARGPAGPQGPRG	29	XP_043327121.1;XP_043327102.1;XP_043327093.1;XP_043327140.1;XP_043327130.1;XP_043327112.1;XP_043327150.1;XP_043327158.1;XP_043327165.1	XP_043327121.1	collagen alpha-1(I) chain isoform X4 [Cervus canadensis]	1807600000	0
TKLEQQVDDLEGSLEQEKK	19	XP_043329952.1;XP_043329941.1;XP_043329987.1;XP_043329974.1;XP_043329978.1	XP_043329952.1	myosin-2 [Cervus canadensis]	1468900000	0
GVMGPAGSRGATGPAGVRGPNGD	23	XP_043318553.1;XP_043318554.1	XP_043318553.1	collagen alpha-2(I) chain isoform X1 [Cervus canadensis]	1102300000	0
LQHELEEAEER	11	XP_043329952.1;XP_043329941.1;XP_043329987.1;XP_043330006.1;XP_043329998.1;XP_043313405.1;XP_043329974.1	XP_043329952.1	myosin-2 [Cervus canadensis]	933530000	0
KGETGPSGPAGPTGA	15	XP_043327121.1;XP_043327102.1;XP_043327093.1;XP_043327140.1;XP_043327130.1;XP_043327112.1;XP_043327150.1;XP_043327158.1	XP_043327121.1	collagen alpha-1(I) chain isoform X4 [Cervus canadensis]	782370000	0
GVMQGPMGPMGPR	13	XP_043302383.1;XP_043302382.1	XP_043302383.1	collagen alpha-1(II) chain isoform X2 [Cervus canadensis]	730030000	0
GRAGVMGPAGSRGATGPAGVRGPNG	25	XP_043318553.1;XP_043318554.1	XP_043318553.1	collagen alpha-2(I) chain isoform X1 [Cervus canadensis]	600880000	0
LEQQVDDLEGSLEQEK	16	XP_043329952.1;XP_043329941.1;XP_043329987.1;XP_043330006.1;XP_043329998.1;XP_043313405.1;XP_043329974.1;XP_043329978.1	XP_043329952.1	myosin-2 [Cervus canadensis]	437090000	0
LAGEELEAVESSPK	14	XP_043326738.1;XP_043326737.1	XP_043326738.1	cartilage intermediate layer protein 1 isoform X2 [Cervus canadensis]	353470000	0
TKLEQQVDDLEGSLEQEK	18	XP_043329952.1;XP_043329941.1;XP_043329987.1;XP_043329974.1;XP_043329978.1	XP_043329952.1	myosin-2 [Cervus canadensis]	333400000	0
LQQEISDLTEQIAEGGKR	18	XP_043329952.1;XP_043329941.1;XP_043329974.1;XP_043329978.1	XP_043329952.1	myosin-2 [Cervus canadensis]	316760000	0
SEIQAALEEAEASLEHEEGK	20	XP_043329952.1;XP_043329941.1;XP_043329974.1;XP_043329978.1	XP_043329952.1	myosin-2 [Cervus canadensis]	286100000	0
NLQEEISDLTEQLGSSGK	18	XP_043327080.1	XP_043327080.1	myosin-7 [Cervus canadensis]	281400000	0
NLQQEISDLTEQIAEGGKR	19	XP_043329952.1;XP_043329941.1;XP_043329974.1;XP_043329978.1	XP_043329952.1	myosin-2 [Cervus canadensis]	274070000	0
AVEENQESTPVFIQQETTGVPR	22	XP_043301257.1;XP_043301256.1;XP_043301255.1;XP_043301254.1;XP_043301253.1;XP_043301252.1;XP_043301251.1;XP_043301250.1;XP_043301249.1;XP_043301248.1;XP_043301247.1;XP_043301246.1;XP_043301245.1	XP_043301257.1	fibronectin isoform X13 [Cervus canadensis]	251900000	0
LQNEVEDLMVDVER	14	XP_043329974.1;XP_043329978.1	XP_043329974.1	myosin-1 isoform X1 [Cervus canadensis]	215530000	0
ALEEAEASLEHEEGK	15	XP_043327080.1;XP_043329952.1;XP_043329941.1;XP_043329987.1;XP_043330006.1;XP_043329998.1;XP_043313405.1;XP_043329974.1;XP_043329978.1	XP_043329952.1	myosin-2 [Cervus canadensis]	204070000	0
GTLEDQIIQANPALE	15	XP_043327080.1	XP_043327080.1	myosin-7 [Cervus canadensis]	203220000	0
LETDITQIQGEMEDILQEAR	20	XP_043329952.1;XP_043329941.1	XP_043329952.1	myosin-2 [Cervus canadensis]	195350000	0
IEELEEELEAERT	13	XP_043327080.1	XP_043327080.1	myosin-7 [Cervus canadensis]	178590000	0
PVNFKLLSHTL	11	XP_043311925.1;XP_043311924.1	XP_043311925.1	hemoglobin subunit alpha [Cervus canadensis]	175430000	0
KLELDDVTSNMEQIIK	16	XP_043327080.1	XP_043327080.1	myosin-7 [Cervus canadensis]	164240000	0
GTLEDQIIQANPALEAF	17	XP_043327080.1	XP_043327080.1	myosin-7 [Cervus canadensis]	158240000	0
LQQEISDLTEQIAEGGK	17	XP_043329952.1;XP_043329941.1;XP_043329987.1;XP_043330006.1;XP_043329998.1;XP_043313405.1;XP_043329974.1;XP_043329978.1	XP_043329952.1	myosin-2 [Cervus canadensis]	157830000	0
RGETGPAGPAGPIGPVGARGPAGPQGPR	28	XP_043327121.1;XP_043327102.1;XP_043327093.1;XP_043327140.1;XP_043327130.1;XP_043327112.1;XP_043327150.1;XP_043327158.1;XP_043327165.1	XP_043327121.1	collagen alpha-1(I) chain isoform X4 [Cervus canadensis]	151900000	0
APAPAPAPAPAPAPAPPKEEK	21	XP_043301389.1	XP_043301389.1	myosin light chain 1/3, skeletal muscle isoform isoform X2 [Cervus canadensis]	146970000	0
LQNEIEDLMVDVER	14	XP_043327080.1	XP_043327080.1	myosin-7 [Cervus canadensis]	146560000	0
NLQQEISDLTEQIAEGGK	18	XP_043329952.1;XP_043329941.1;XP_043329987.1;XP_043330006.1;XP_043329998.1;XP_043313405.1;XP_043329974.1;XP_043329978.1	XP_043329952.1	myosin-2 [Cervus canadensis]	142860000	0
ELEAEVESEQKR	12	XP_043329974.1;XP_043329978.1	XP_043329974.1	myosin-1 isoform X1 [Cervus canadensis]	138950000	0
LVIIESDLER	10	XP_043327679.1;XP_043327693.1;XP_043327680.1;XP_043327681.1;XP_043327682.1;XP_043327683.1;XP_043327684.1;XP_043327685.1;XP_043327688.1;XP_043327694.1;XP_043327696.1;XP_043327691.1;XP_043327689.1;XP_043327698.1;XP_043327705.1;XP_043327690.1;XP_043327692.1;XP_043327695.1;XP_043327687.1;XP_043327699.1;XP_043327700.1;XP_043327701.1;XP_043327702.1;XP_043327703.1;XP_043327704.1;XP_043327706.1	XP_043327679.1	tropomyosin alpha-1 chain isoform X1 [Cervus canadensis]	130500000	0
NLTEEMAGLDETIAK	15	XP_043329952.1;XP_043329941.1	XP_043329952.1	myosin-2 [Cervus canadensis]	130270000	0
KLQHELEEAEER	12	XP_043329952.1;XP_043329941.1;XP_043329987.1;XP_043330006.1;XP_043329998.1;XP_043313405.1;XP_043329974.1	XP_043329952.1	myosin-2 [Cervus canadensis]	128070000	0
SYELPDGQVITIGNER	16	XP_043324082.1;XP_043333132.1;XP_043332019.1;XP_043327337.1;XP_043324081.1;XP_043319093.1;XP_043311215.1;XP_043345027.1	XP_043324082.1	actin, gamma-enteric smooth muscle isoform X2 [Cervus canadensis]	126180000	0
LEDEEEMNAELTAK	14	XP_043327080.1	XP_043327080.1	myosin-7 [Cervus canadensis]	123160000	0
ILLAELEQLK	10	XP_043334722.1	XP_043334722.1	vimentin [Cervus canadensis]	103890000	0
IVPIVEPEILPDGDHDLK	18	XP_043335751.1;XP_043312603.1;XP_043312602.1;XP_043312601.1	XP_043335751.1	fructose-bisphosphate aldolase C [Cervus canadensis]	102020000	0
LAEKDEEMEQAK	12	XP_043327080.1	XP_043327080.1	myosin-7 [Cervus canadensis]	100960000	0
VLASLAGEELEAVESSPK	18	XP_043326738.1;XP_043326737.1	XP_043326738.1	cartilage intermediate layer protein 1 isoform X2 [Cervus canadensis]	96685000	0
DIVPGDIVEVAVGDKVPADLR	21	XP_043333638.1;XP_043333631.1;XP_043333646.1	XP_043333638.1	sarcoplasmic/endoplasmic reticulum calcium ATPase 3 isoform X2 [Cervus canadensis]	96073000	0
IVPGDIVEVAVGDKVPADLR	20	XP_043333638.1;XP_043333631.1;XP_043333646.1	XP_043333638.1	sarcoplasmic/endoplasmic reticulum calcium ATPase 3 isoform X2 [Cervus canadensis]	95006000	0
GDAGPPGPAGPAGPPGPIGNVGAPGPK	27	XP_043327121.1;XP_043327102.1;XP_043327093.1;XP_043327140.1;XP_043327130.1	XP_043327121.1	collagen alpha-1(I) chain isoform X4 [Cervus canadensis]	82704000	0
AGEELEAVESSPK	13	XP_043326738.1;XP_043326737.1	XP_043326738.1	cartilage intermediate layer protein 1 isoform X2 [Cervus canadensis]	80570000	0
TLDDLQAEEDKVNTLTK	17	XP_043329952.1;XP_043329941.1;XP_043329987.1;XP_043329974.1;XP_043329978.1	XP_043329952.1	myosin-2 [Cervus canadensis]	76423000	0
PGPAGAVGPAGAVGPR	16	XP_043318553.1;XP_043318554.1	XP_043318553.1	collagen alpha-2(I) chain isoform X1 [Cervus canadensis]	74323000	0
VEVSEPDNSLSVSIPEPSPLR	21	XP_043345783.1;XP_043345782.1;XP_043345765.1;XP_043345766.1;XP_043345767.1;XP_043345768.1;XP_043345769.1;XP_043345770.1;XP_043345772.1;XP_043345773.1;XP_043345774.1;XP_043345776.1;XP_043345775.1;XP_043345778.1;XP_043345779.1;XP_043345780.1;XP_043345781.1;XP_043345763.1	XP_043345783.1	aggrecan core protein isoform X19 [Cervus canadensis]	72059000	0
KLETDITQIQ	10	XP_043329952.1;XP_043329941.1;XP_043329987.1;XP_043329974.1;XP_043329978.1	XP_043329952.1	myosin-2 [Cervus canadensis]	69725000	0
IQGEMEDILQEAR	13	XP_043329952.1;XP_043329941.1	XP_043329952.1	myosin-2 [Cervus canadensis]	68920000	0
AAAAPAPAPAPAPAPAPAPPKEEK	24	XP_043301389.1	XP_043301389.1	myosin light chain 1/3, skeletal muscle isoform isoform X2 [Cervus canadensis]	68303000	0
GYDEKSTGISVPGPMGPSGPR	21	XP_043327121.1;XP_043327102.1;XP_043327093.1;XP_043327140.1;XP_043327130.1;XP_043327112.1;XP_043327150.1;XP_043327158.1;XP_043327165.1	XP_043327121.1	collagen alpha-1(I) chain isoform X4 [Cervus canadensis]	67940000	0
IEDEQALGSQLQK	13	XP_043327080.1	XP_043327080.1	myosin-7 [Cervus canadensis]	66106000	0
NAYEESLDQLETLK	14	XP_043329952.1;XP_043329941.1;XP_043329987.1;XP_043330006.1;XP_043329998.1;XP_043313405.1;XP_043329974.1;XP_043329978.1	XP_043329952.1	myosin-2 [Cervus canadensis]	65192000	0
VQTPNLEGPGVSVK	14	XP_043294948.1;XP_043294947.1;XP_043294946.1	XP_043294948.1	collagen alpha-1(XII) chain isoform X3 [Cervus canadensis]	61856000	0
TGAVIASPEQL	11	XP_043345783.1;XP_043345782.1;XP_043345765.1;XP_043345766.1;XP_043345767.1;XP_043345768.1;XP_043345769.1;XP_043345770.1;XP_043345772.1;XP_043345773.1;XP_043345774.1;XP_043345776.1;XP_043345775.1;XP_043345778.1;XP_043345779.1;XP_043345780.1;XP_043345781.1;XP_043345763.1;XP_043345764.1	XP_043345783.1	aggrecan core protein isoform X19 [Cervus canadensis]	60282000	0
MAEQELLDASER	12	XP_043329952.1;XP_043329941.1;XP_043329987.1;XP_043329974.1;XP_043329978.1	XP_043329952.1	myosin-2 [Cervus canadensis]	59240000	0
LKGADPEETILN	12	XP_043296675.1	XP_043296675.1	myosin regulatory light chain 2, ventricular/cardiac muscle isoform [Cervus canadensis]	58703000	0
IAEKDEEIDQLKR	13	XP_043329952.1;XP_043329941.1;XP_043329987.1;XP_043329974.1;XP_043329978.1	XP_043329952.1	myosin-2 [Cervus canadensis]	54462000	0
LQNEVEDLMLDVER	14	XP_043329952.1;XP_043329941.1;XP_043329987.1;XP_043330006.1;XP_043329998.1;XP_043313405.1	XP_043329952.1	myosin-2 [Cervus canadensis]	54289000	0
SSPVVIDASTAIDAPSNLR	19	XP_043301257.1;XP_043301256.1;XP_043301255.1;XP_043301254.1;XP_043301253.1;XP_043301252.1;XP_043301251.1;XP_043301250.1;XP_043301249.1;XP_043301248.1;XP_043301247.1;XP_043301246.1;XP_043301245.1	XP_043301257.1	fibronectin isoform X13 [Cervus canadensis]	50244000	0
RGETGPAGPAGPIGPVGARGPAG	23	XP_043327121.1;XP_043327102.1;XP_043327093.1;XP_043327140.1;XP_043327130.1;XP_043327112.1;XP_043327150.1;XP_043327158.1;XP_043327165.1	XP_043327121.1	collagen alpha-1(I) chain isoform X4 [Cervus canadensis]	41439000	0
HADSVAELGEQIDNLQR	17	XP_043327080.1;XP_043330015.1;XP_043330013.1;XP_043329952.1;XP_043329941.1;XP_043329987.1;XP_043330006.1;XP_043329998.1;XP_043313405.1;XP_043329963.1;XP_043329974.1;XP_043329978.1	XP_043329952.1	myosin-2 [Cervus canadensis]	41078000	0
GSTGEIGPAGPPGPPGLR	18	XP_043318553.1;XP_043318554.1	XP_043318553.1	collagen alpha-2(I) chain isoform X1 [Cervus canadensis]	40502000	0
DITQIQGEMEDILQEAR	17	XP_043329952.1;XP_043329941.1	XP_043329952.1	myosin-2 [Cervus canadensis]	38858000	0
VGGEETEVTVGGLEPGR	17	XP_043305464.1;XP_043305463.1;XP_043305461.1;XP_043305460.1;XP_043305459.1;XP_043305458.1;XP_043305457.1;XP_043305456.1;XP_043305455.1;XP_043305454.1	XP_043305464.1	tenascin-X isoform X11 [Cervus canadensis]	38208000	0
KLEQQVDDLEGSLEQEKK	18	XP_043329952.1;XP_043329941.1;XP_043329987.1;XP_043330006.1;XP_043329998.1;XP_043313405.1;XP_043329974.1;XP_043329978.1	XP_043329952.1	myosin-2 [Cervus canadensis]	35657000	0
DFENEMATAASSSSLEK	17	XP_043324082.1;XP_043333132.1;XP_043332019.1;XP_043327337.1;XP_043324081.1	XP_043324082.1	actin, gamma-enteric smooth muscle isoform X2 [Cervus canadensis]	33795000	0
VEVERDNLTEDIMR	14	XP_043334722.1	XP_043334722.1	vimentin [Cervus canadensis]	33735000	0
PGPAGAVGPAGAVGPRGPSGPQGIRGD	27	XP_043318553.1;XP_043318554.1	XP_043318553.1	collagen alpha-2(I) chain isoform X1 [Cervus canadensis]	33553000	0
AAAPAPAPAPAPAPAPAPPK	20	XP_043301389.1	XP_043301389.1	myosin light chain 1/3, skeletal muscle isoform isoform X2 [Cervus canadensis]	33474000	0
LQHELEEAEERADIAESQ	18	XP_043329952.1;XP_043329941.1;XP_043329987.1;XP_043330006.1;XP_043329998.1;XP_043313405.1;XP_043329974.1	XP_043329952.1	myosin-2 [Cervus canadensis]	32977000	0
AIYPDESESDDLIGSER	17	XP_043294948.1;XP_043294947.1;XP_043294946.1	XP_043294948.1	collagen alpha-1(XII) chain isoform X3 [Cervus canadensis]	31240000	0
LDFTGNLIEDIEDGTFSK	18	XP_043309694.1	XP_043309694.1	mimecan [Cervus canadensis]	29800000	0
TDITQIQGEMEDILQEAR	18	XP_043329952.1;XP_043329941.1	XP_043329952.1	myosin-2 [Cervus canadensis]	29398000	0
ANTFISPQLR	10	XP_043296428.1	XP_043296428.1	matrix Gla protein [Cervus canadensis]	29248000	0
LELDDVTSNMEQIIK	15	XP_043327080.1	XP_043327080.1	myosin-7 [Cervus canadensis]	27816000	0
GLGTDEDTLNEILASR	16	XP_043343301.1	XP_043343301.1	annexin A1 [Cervus canadensis]	26870000	0
PGPQGLAGQR	10	XP_043302383.1;XP_043302382.1	XP_043302383.1	collagen alpha-1(II) chain isoform X2 [Cervus canadensis]	26829000	0
TLEDQLSELK	10	XP_043329952.1;XP_043329941.1;XP_043329974.1;XP_043329978.1	XP_043329952.1	myosin-2 [Cervus canadensis]	26641000	0
YDESMPDPLPEFTE	14	XP_043343574.1;XP_043343573.1	XP_043343574.1	collagen alpha-2(V) chain isoform X2 [Cervus canadensis]	26625000	0
AAAPAPAPAPAPAPEPSKEPEFDPSK	26	XP_043298944.1	XP_043298944.1	myosin light chain 3 [Cervus canadensis]	26256000	0
LGTDEDSLIEII	12	XP_043327732.1;XP_043327731.1	XP_043327732.1	annexin A2 [Cervus canadensis]	25207000	0
MIVVELGTNPLK	12	XP_043303375.1	XP_043303375.1	decorin [Cervus canadensis]	25179000	0
LEEAGGATSAQIEMNKK	17	XP_043329952.1;XP_043329941.1;XP_043329987.1;XP_043330006.1;XP_043329998.1;XP_043329974.1;XP_043329978.1	XP_043329952.1	myosin-2 [Cervus canadensis]	23667000	0
LQEEISDLTEQLGSSGK	17	XP_043327080.1	XP_043327080.1	myosin-7 [Cervus canadensis]	23601000	0
DLQFVEVTDVK	11	XP_043301257.1;XP_043301256.1;XP_043301255.1;XP_043301254.1;XP_043301253.1;XP_043301252.1;XP_043301251.1;XP_043301250.1;XP_043301249.1;XP_043301248.1;XP_043301247.1;XP_043301246.1;XP_043301245.1	XP_043301257.1	fibronectin isoform X13 [Cervus canadensis]	23554000	0
VVGVADVDYNELANIASKPSER	22	XP_043294948.1;XP_043294947.1;XP_043294946.1	XP_043294948.1	collagen alpha-1(XII) chain isoform X3 [Cervus canadensis]	22906000	0
LSPEGTLTVEAPLPK	15	XP_043311773.1	XP_043311773.1	heat shock protein beta-1 [Cervus canadensis]	22631000	0
DAQEKLELAEK	11	XP_043311770.1;XP_043311778.1;XP_043311786.1;XP_043311795.1;XP_043311802.1;XP_043327679.1;XP_043327693.1;XP_043327680.1;XP_043327681.1;XP_043327682.1;XP_043327683.1;XP_043327684.1;XP_043327685.1;XP_043327688.1;XP_043327694.1;XP_043327696.1;XP_043327691.1;XP_043327689.1;XP_043327698.1	XP_043311770.1	tropomyosin alpha-3 chain isoform X8 [Cervus canadensis]	22499000	0
PGDIVEVAVGDKVPADLR	18	XP_043333638.1;XP_043333631.1;XP_043333646.1	XP_043333638.1	sarcoplasmic/endoplasmic reticulum calcium ATPase 3 isoform X2 [Cervus canadensis]	19124000	0
FIGMESAGIHETT	13	XP_043324082.1;XP_043333132.1;XP_043332019.1;XP_043327337.1;XP_043324081.1	XP_043324082.1	actin, gamma-enteric smooth muscle isoform X2 [Cervus canadensis]	16372000	0
MLDAEDIVNTPKPDER	16	XP_043332954.1	XP_043332954.1	alpha-actinin-2 [Cervus canadensis]	16077000	0
GLPGPPGAPGPQGF	14	XP_043327121.1;XP_043327102.1;XP_043327093.1;XP_043327140.1;XP_043327130.1;XP_043327112.1;XP_043327150.1;XP_043327158.1;XP_043327165.1	XP_043327121.1	collagen alpha-1(I) chain isoform X4 [Cervus canadensis]	15710000	0
KLETDITQIQGEMEDILQEAR	21	XP_043329952.1;XP_043329941.1	XP_043329952.1	myosin-2 [Cervus canadensis]	15230000	0
ETDITQIQGEMEDILQEAR	19	XP_043329952.1;XP_043329941.1	XP_043329952.1	myosin-2 [Cervus canadensis]	15067000	0
LGQNPTNAEVLR	12	XP_043321674.1;XP_043321664.1;XP_043321654.1;XP_043321645.1;XP_043321636.1;XP_043302606.1;XP_043302605.1	XP_043321674.1	myosin light chain 4 [Cervus canadensis]	14768000	0
LAELEQLK	8	XP_043334722.1	XP_043334722.1	vimentin [Cervus canadensis]	12119000	0
IVPIVEPEILPDGDHDLKR	19	XP_043335751.1;XP_043312603.1;XP_043312602.1;XP_043312601.1	XP_043335751.1	fructose-bisphosphate aldolase C [Cervus canadensis]	12048000	0
SVAITPDHLEPR	12	XP_043330563.1;XP_043330562.1	XP_043330563.1	collagen alpha-1(VI) chain isoform X2 [Cervus canadensis]	12008000	0
MEIDDLASNVETISKAK	17	XP_043329952.1;XP_043329941.1	XP_043329952.1	myosin-2 [Cervus canadensis]	11414000	0
LPGTLSDLSDLHAHKLRVD	19	XP_043311925.1;XP_043311924.1	XP_043311925.1	hemoglobin subunit alpha [Cervus canadensis]	11137000	0
ELQSALEEAEASLEHEEGK	19	XP_043327080.1	XP_043327080.1	myosin-7 [Cervus canadensis]	9450000	0
SPGEQGPSGASGPAGPR	17	XP_043327121.1;XP_043327102.1;XP_043327093.1;XP_043327140.1;XP_043327130.1;XP_043327112.1;XP_043327150.1;XP_043327158.1;XP_043327165.1	XP_043327121.1	collagen alpha-1(I) chain isoform X4 [Cervus canadensis]	9387200	0
LLGGLIPEK	9	XP_043303901.1	XP_043303901.1	uncharacterized protein LOC122428157 [Cervus canadensis]	7733500	0
GPAGAPGDKGETGPSGPAGPTGAR	24	XP_043327121.1;XP_043327102.1;XP_043327093.1;XP_043327140.1;XP_043327130.1;XP_043327112.1;XP_043327150.1;XP_043327158.1	XP_043327121.1	collagen alpha-1(I) chain isoform X4 [Cervus canadensis]	7257300	0
KMEIDDLASNVETI	14	XP_043329952.1;XP_043329941.1	XP_043329952.1	myosin-2 [Cervus canadensis]	6990400	0
VPLAVTSPPTLL	12	XP_043295959.1;XP_043295946.1;XP_043295934.1;XP_043295935.1;XP_043295936.1;XP_043295937.1;XP_043295938.1;XP_043295939.1;XP_043295940.1;XP_043295941.1;XP_043295942.1;XP_043295945.1;XP_043295943.1;XP_043295958.1;XP_043295947.1;XP_043295948.1;XP_043295949.1;XP_043295950.1;XP_043295951.1;XP_043295952.1;XP_043295953.1;XP_043295954.1;XP_043295956.1;XP_043295957.1;XP_043295932.1	XP_043295959.1	myosin-binding protein C, slow-type isoform X25 [Cervus canadensis]	6306000	0
PGPLGIAGVTGAR	13	XP_043343785.1	XP_043343785.1	collagen alpha-1(III) chain [Cervus canadensis]	4776200	0
ISVPGPMGPSGPR	13	XP_043327121.1;XP_043327102.1;XP_043327093.1;XP_043327140.1;XP_043327130.1;XP_043327112.1;XP_043327150.1;XP_043327158.1;XP_043327165.1	XP_043327121.1	collagen alpha-1(I) chain isoform X4 [Cervus canadensis]	4441000	0
SEIQAALEEAEASLEH	16	XP_043329952.1;XP_043329941.1;XP_043329974.1;XP_043329978.1	XP_043329952.1	myosin-2 [Cervus canadensis]	4389900	0
LEELENLVSSLR	12	XP_043309121.1;XP_043309120.1;XP_043309119.1;XP_043309118.1;XP_043309117.1;XP_043309116.1;XP_043309115.1;XP_043309114.1;XP_043309113.1;XP_043309111.1;XP_043309110.1	XP_043309121.1	tenascin isoform X9 [Cervus canadensis]	3899800	0
AVTVQAVLHDLTSEPVTAR	19	XP_043294948.1;XP_043294947.1;XP_043294946.1	XP_043294948.1	collagen alpha-1(XII) chain isoform X3 [Cervus canadensis]	2730800	0
PAGGDLTDFLK	11	XP_043318008.1;XP_043318007.1;XP_043318006.1;XP_043318005.1;XP_043318004.1;XP_043318003.1;XP_043318002.1;XP_043318001.1	XP_043318008.1	collagen alpha-3(VI) chain isoform X8 [Cervus canadensis]	2552400	0

## Sheet: proteinGroups
Protein	Protein names	Protein IDs	Majority protein IDs	Fasta headers	Mol. weight [kDa]	Intensity FT	Intensity NT
XP_043327121.1	collagen alpha-1(I) chain isoform X4 [Cervus canadensis]	XP_043327121.1;XP_043327102.1;XP_043327093.1;XP_043327140.1;XP_043327130.1;XP_043327112.1;XP_043327150.1;XP_043327158.1;XP_043327165.1	XP_043327121.1;XP_043327102.1;XP_043327093.1;XP_043327140.1;XP_043327130.1;XP_043327112.1;XP_043327150.1;XP_043327158.1;XP_043327165.1	XP_043327121.1 collagen alpha-1(I) chain isoform X4 [Cervus canadensis];XP_043327102.1 collagen alpha-1(I) chain isoform X2 [Cervus canadensis];XP_043327093.1 collagen alpha-1(I) chain isoform X1 [Cervus canadensis];XP_043327140.1 collagen alpha-1(I) chain	133.38	78398000000	30916000000
XP_043318553.1	collagen alpha-2(I) chain isoform X1 [Cervus canadensis]	XP_043318553.1;XP_043318554.1;REV__XP_043335878.1;REV__XP_043335877.1;REV__XP_043327165.1;REV__XP_043327158.1;REV__XP_043327150.1;REV__XP_043327140.1;REV__XP_043327130.1;REV__XP_043327121.1;REV__XP_043327112.1;REV__XP_043327102.1;REV__XP_043327093.1	XP_043318553.1;XP_043318554.1	XP_043318553.1 collagen alpha-2(I) chain isoform X1 [Cervus canadensis];XP_043318554.1 collagen alpha-2(I) chain isoform X2 [Cervus canadensis]	128.94	20187000000	28955000000
XP_043302383.1	collagen alpha-1(II) chain isoform X2 [Cervus canadensis]	XP_043302383.1;XP_043302382.1	XP_043302383.1;XP_043302382.1	XP_043302383.1 collagen alpha-1(II) chain isoform X2 [Cervus canadensis];XP_043302382.1 collagen alpha-1(II) chain isoform X1 [Cervus canadensis]	134.48	5470100000	306240000
XP_043329409.1	alpha-2-HS-glycoprotein [Cervus canadensis]	XP_043329409.1;CON__P12763	XP_043329409.1	XP_043329409.1 alpha-2-HS-glycoprotein [Cervus canadensis]	38.133	120100000	299240000
XP_043326326.1	collagen alpha-1(V) chain [Cervus canadensis]	XP_043326326.1	XP_043326326.1	XP_043326326.1 collagen alpha-1(V) chain [Cervus canadensis]	347.77	351010000	273250000
XP_043300494.1	uncharacterized protein KIAA2012 homolog isoform X3 [Cervus canadensis]	XP_043300494.1;XP_043300493.1;XP_043300492.1	XP_043300494.1;XP_043300493.1;XP_043300492.1	XP_043300494.1 uncharacterized protein KIAA2012 homolog isoform X3 [Cervus canadensis];XP_043300493.1 uncharacterized protein KIAA2012 homolog isoform X2 [Cervus canadensis];XP_043300492.1 uncharacterized protein KIAA2012 homolog isoform X1 [Cervus canaden	118.54	597960000	272000000
XP_043343574.1	collagen alpha-2(V) chain isoform X2 [Cervus canadensis]	XP_043343574.1;XP_043343573.1	XP_043343574.1;XP_043343573.1	XP_043343574.1 collagen alpha-2(V) chain isoform X2 [Cervus canadensis];XP_043343573.1 collagen alpha-2(V) chain isoform X1 [Cervus canadensis]	141.14	210040000	210980000
XP_043316439.1	collagen alpha-1(XI) chain isoform X6 [Cervus canadensis]	XP_043316439.1;XP_043316438.1;XP_043316437.1;XP_043316436.1;XP_043316435.1;XP_043316434.1	XP_043316439.1;XP_043316438.1;XP_043316437.1;XP_043316436.1;XP_043316435.1;XP_043316434.1	XP_043316439.1 collagen alpha-1(XI) chain isoform X6 [Cervus canadensis];XP_043316438.1 collagen alpha-1(XI) chain isoform X5 [Cervus canadensis];XP_043316437.1 collagen alpha-1(XI) chain isoform X4 [Cervus canadensis];XP_043316436.1 collagen alpha-1(XI) c	166.78	41493000	139880000
XP_043303375.1	decorin [Cervus canadensis]	XP_043303375.1	XP_043303375.1	XP_043303375.1 decorin [Cervus canadensis]	39.881	342440000	82346000
XP_043329952.1	myosin-2 [Cervus canadensis]	XP_043329952.1;XP_043329941.1;XP_043329987.1;XP_043330006.1;XP_043329998.1;XP_043313405.1;XP_043329963.1	XP_043329952.1;XP_043329941.1;XP_043329987.1	XP_043329952.1 myosin-2 [Cervus canadensis];XP_043329941.1 myosin-2 [Cervus canadensis];XP_043329987.1 myosin-4 [Cervus canadensis]	223.24	7912800000	74009000
XP_043327080.1	myosin-7 [Cervus canadensis]	XP_043327080.1;XP_043330015.1;XP_043330013.1;XP_043334562.1;XP_043334561.1;XP_043334560.1	XP_043327080.1	XP_043327080.1 myosin-7 [Cervus canadensis]	223.29	7024000000	66841000
XP_043341197.1	prolargin [Cervus canadensis]	XP_043341197.1	XP_043341197.1	XP_043341197.1 prolargin [Cervus canadensis]	43.601	153210000	38894000
XP_043343785.1	collagen alpha-1(III) chain [Cervus canadensis]	XP_043343785.1	XP_043343785.1	XP_043343785.1 collagen alpha-1(III) chain [Cervus canadensis]	138.6	92399000	35408000
XP_043301389.1	myosin light chain 1/3, skeletal muscle isoform isoform X2 [Cervus canadensis]	XP_043301389.1;REV__XP_043322944.1	XP_043301389.1	XP_043301389.1 myosin light chain 1/3, skeletal muscle isoform isoform X2 [Cervus canadensis]	20.959	1100700000	14584000
XP_043313531.1	biglycan [Cervus canadensis]	XP_043313531.1	XP_043313531.1	XP_043313531.1 biglycan [Cervus canadensis]	41.59	118270000	11848000
XP_043315552.1	sperm-associated antigen 17 [Cervus canadensis]	XP_043315552.1	XP_043315552.1	XP_043315552.1 sperm-associated antigen 17 [Cervus canadensis]	249.02	47980000	5451300
XP_043311773.1	heat shock protein beta-1 [Cervus canadensis]	XP_043311773.1	XP_043311773.1	XP_043311773.1 heat shock protein beta-1 [Cervus canadensis]	22.319	70308000	5382600
XP_043301257.1	fibronectin isoform X13 [Cervus canadensis]	XP_043301257.1;XP_043301256.1;XP_043301255.1;XP_043301254.1;XP_043301253.1;XP_043301252.1;XP_043301251.1;XP_043301250.1;XP_043301249.1;XP_043301248.1;XP_043301247.1;XP_043301246.1;XP_043301245.1	XP_043301257.1;XP_043301256.1;XP_043301255.1;XP_043301254.1;XP_043301253.1;XP_043301252.1;XP_043301251.1;XP_043301250.1;XP_043301249.1;XP_043301248.1;XP_043301247.1;XP_043301246.1;XP_043301245.1	XP_043301257.1 fibronectin isoform X13 [Cervus canadensis];XP_043301256.1 fibronectin isoform X12 [Cervus canadensis];XP_043301255.1 fibronectin isoform X11 [Cervus canadensis];XP_043301254.1 fibronectin isoform X10 [Cervus canadensis];XP_043301253.1 fibro	239.58	697290000	3120200
XP_043305019.1	myosin-15 isoform X2 [Cervus canadensis]	XP_043305019.1;XP_043305018.1	XP_043305019.1;XP_043305018.1	XP_043305019.1 myosin-15 isoform X2 [Cervus canadensis];XP_043305018.1 myosin-15 isoform X1 [Cervus canadensis]	220.8	18669000	3059000
XP_043311770.1	tropomyosin alpha-3 chain isoform X8 [Cervus canadensis]	XP_043311770.1;XP_043311778.1;XP_043311786.1;XP_043311795.1;XP_043311802.1;XP_043311760.1;XP_043324177.1;XP_043315606.1;XP_043311750.1;XP_043311735.1;XP_043311726.1;XP_043311717.1;XP_043311708.1;XP_043311740.1;XP_043311811.1;XP_043315607.1;XP_043324178.1	XP_043311770.1;XP_043311778.1;XP_043311786.1;XP_043311795.1;XP_043311802.1;XP_043311760.1;XP_043324177.1;XP_043315606.1;XP_043311750.1;XP_043311735.1;XP_043311726.1;XP_043311717.1;XP_043311708.1;XP_043311740.1	XP_043311770.1 tropomyosin alpha-3 chain isoform X8 [Cervus canadensis];XP_043311778.1 tropomyosin alpha-3 chain isoform X9 [Cervus canadensis];XP_043311786.1 tropomyosin alpha-3 chain isoform X10 [Cervus canadensis];XP_043311795.1 tropomyosin alpha-3 chai	32.818	41189000	2472100
XP_043323351.1	cartilage oligomeric matrix protein [Cervus canadensis]	XP_043323351.1	XP_043323351.1	XP_043323351.1 cartilage oligomeric matrix protein [Cervus canadensis]	82.248	21507000	957050
XP_043332954.1	alpha-actinin-2 [Cervus canadensis]	XP_043332954.1;XP_043308248.1	XP_043332954.1;XP_043308248.1	XP_043332954.1 alpha-actinin-2 [Cervus canadensis];XP_043308248.1 alpha-actinin-3 [Cervus canadensis]	103.76	19646000	472390
XP_043326738.1	cartilage intermediate layer protein 1 isoform X2 [Cervus canadensis]	XP_043326738.1;XP_043326737.1	XP_043326738.1;XP_043326737.1	XP_043326738.1 cartilage intermediate layer protein 1 isoform X2 [Cervus canadensis];XP_043326737.1 cartilage intermediate layer protein 1 isoform X1 [Cervus canadensis]	122.01	530730000	0
XP_043329974.1	myosin-1 isoform X1 [Cervus canadensis]	XP_043329974.1;XP_043329978.1	XP_043329974.1;XP_043329978.1	XP_043329974.1 myosin-1 isoform X1 [Cervus canadensis];XP_043329978.1 myosin-1 isoform X2 [Cervus canadensis]	223.08	354480000	0
XP_043333638.1	sarcoplasmic/endoplasmic reticulum calcium ATPase 3 isoform X2 [Cervus canadensis]	XP_043333638.1;XP_043333631.1;XP_043333646.1	XP_043333638.1;XP_043333631.1;XP_043333646.1	XP_043333638.1 sarcoplasmic/endoplasmic reticulum calcium ATPase 3 isoform X2 [Cervus canadensis];XP_043333631.1 sarcoplasmic/endoplasmic reticulum calcium ATPase 3 isoform X1 [Cervus canadensis];XP_043333646.1 sarcoplasmic/endoplasmic reticulum calcium AT	109.33	210200000	0
XP_043311925.1	hemoglobin subunit alpha [Cervus canadensis]	XP_043311925.1;XP_043311924.1	XP_043311925.1;XP_043311924.1	XP_043311925.1 hemoglobin subunit alpha [Cervus canadensis];XP_043311924.1 hemoglobin subunit alpha [Cervus canadensis]	15.243	186570000	0
XP_043324082.1	actin, gamma-enteric smooth muscle isoform X2 [Cervus canadensis]	XP_043324082.1;XP_043333132.1;XP_043332019.1;XP_043327337.1;XP_043324081.1;XP_043319093.1;XP_043311215.1;XP_043345027.1	XP_043324082.1;XP_043333132.1;XP_043332019.1;XP_043327337.1;XP_043324081.1	XP_043324082.1 actin, gamma-enteric smooth muscle isoform X2 [Cervus canadensis];XP_043333132.1 actin, alpha skeletal muscle [Cervus canadensis];XP_043332019.1 actin, aortic smooth muscle [Cervus canadensis];XP_043327337.1 actin, alpha cardiac muscle 1 [Ce	41.876	176350000	0
XP_043334722.1	vimentin [Cervus canadensis]	XP_043334722.1	XP_043334722.1	XP_043334722.1 vimentin [Cervus canadensis]	53.729	149750000	0
XP_043345783.1	aggrecan core protein isoform X19 [Cervus canadensis]	XP_043345783.1;XP_043345782.1;XP_043345765.1;XP_043345766.1;XP_043345767.1;XP_043345768.1;XP_043345769.1;XP_043345770.1;XP_043345772.1;XP_043345773.1;XP_043345774.1;XP_043345776.1;XP_043345775.1;XP_043345778.1;XP_043345779.1;XP_043345780.1;XP_043345781.1;XP_043345763.1;XP_043345764.1	XP_043345783.1;XP_043345782.1;XP_043345765.1;XP_043345766.1;XP_043345767.1;XP_043345768.1;XP_043345769.1;XP_043345770.1;XP_043345772.1;XP_043345773.1;XP_043345774.1;XP_043345776.1;XP_043345775.1;XP_043345778.1;XP_043345779.1;XP_043345780.1;XP_043345781.1;XP_043345763.1;XP_043345764.1	XP_043345783.1 aggrecan core protein isoform X19 [Cervus canadensis];XP_043345782.1 aggrecan core protein isoform X18 [Cervus canadensis];XP_043345765.1 aggrecan core protein isoform X3 [Cervus canadensis];XP_043345766.1 aggrecan core protein isoform X4 [C	236.68	132340000	0
XP_043327679.1	tropomyosin alpha-1 chain isoform X1 [Cervus canadensis]	XP_043327679.1;XP_043327693.1;XP_043327680.1;XP_043327681.1;XP_043327682.1;XP_043327683.1;XP_043327684.1;XP_043327685.1;XP_043327688.1;XP_043327694.1;XP_043327696.1;XP_043327691.1;XP_043327689.1;XP_043327698.1;XP_043327705.1;XP_043327690.1;XP_043327692.1;XP_043327695.1;XP_043327687.1;XP_043327699.1;XP_043327700.1;XP_043327701.1;XP_043327702.1;XP_043327703.1;XP_043327704.1;XP_043327706.1	XP_043327679.1;XP_043327693.1;XP_043327680.1;XP_043327681.1;XP_043327682.1;XP_043327683.1;XP_043327684.1;XP_043327685.1;XP_043327688.1;XP_043327694.1;XP_043327696.1;XP_043327691.1;XP_043327689.1;XP_043327698.1;XP_043327705.1;XP_043327690.1;XP_043327692.1;XP_043327695.1;XP_043327687.1;XP_043327699.1;XP_043327700.1;XP_043327701.1;XP_043327702.1;XP_043327703.1;XP_043327704.1;XP_043327706.1	XP_043327679.1 tropomyosin alpha-1 chain isoform X1 [Cervus canadensis];XP_043327693.1 tropomyosin alpha-1 chain isoform X14 [Cervus canadensis];XP_043327680.1 tropomyosin alpha-1 chain isoform X2 [Cervus canadensis];XP_043327681.1 tropomyosin alpha-1 chai	38.881	130500000	0
XP_043294948.1	collagen alpha-1(XII) chain isoform X3 [Cervus canadensis]	XP_043294948.1;XP_043294947.1;XP_043294946.1	XP_043294948.1;XP_043294947.1;XP_043294946.1	XP_043294948.1 collagen alpha-1(XII) chain isoform X3 [Cervus canadensis];XP_043294947.1 collagen alpha-1(XII) chain isoform X2 [Cervus canadensis];XP_043294946.1 collagen alpha-1(XII) chain isoform X1 [Cervus canadensis]	329.39	118730000	0
XP_043335751.1	fructose-bisphosphate aldolase C [Cervus canadensis]	XP_043335751.1;XP_043312603.1;XP_043312602.1;XP_043312601.1	XP_043335751.1;XP_043312603.1;XP_043312602.1;XP_043312601.1	XP_043335751.1 fructose-bisphosphate aldolase C [Cervus canadensis];XP_043312603.1 fructose-bisphosphate aldolase A [Cervus canadensis];XP_043312602.1 fructose-bisphosphate aldolase A [Cervus canadensis];XP_043312601.1 fructose-bisphosphate aldolase A [Cer	39.393	114060000	0
XP_043296675.1	myosin regulatory light chain 2, ventricular/cardiac muscle isoform [Cervus canadensis]	XP_043296675.1	XP_043296675.1	XP_043296675.1 myosin regulatory light chain 2, ventricular/cardiac muscle isoform [Cervus canadensis]	18.89	58703000	0
XP_043305464.1	tenascin-X isoform X11 [Cervus canadensis]	XP_043305464.1;XP_043305463.1;XP_043305461.1;XP_043305460.1;XP_043305459.1;XP_043305458.1;XP_043305457.1;XP_043305456.1;XP_043305455.1;XP_043305454.1	XP_043305464.1;XP_043305463.1;XP_043305461.1;XP_043305460.1;XP_043305459.1;XP_043305458.1;XP_043305457.1;XP_043305456.1;XP_043305455.1;XP_043305454.1	XP_043305464.1 tenascin-X isoform X11 [Cervus canadensis];XP_043305463.1 tenascin-X isoform X10 [Cervus canadensis];XP_043305461.1 tenascin-X isoform X8 [Cervus canadensis];XP_043305460.1 tenascin-X isoform X7 [Cervus canadensis];XP_043305459.1 tenascin-X	399.15	38208000	0
XP_043309694.1	mimecan [Cervus canadensis]	XP_043309694.1	XP_043309694.1	XP_043309694.1 mimecan [Cervus canadensis]	33.991	29800000	0
XP_043296428.1	matrix Gla protein [Cervus canadensis]	XP_043296428.1	XP_043296428.1	XP_043296428.1 matrix Gla protein [Cervus canadensis]	12.308	29248000	0
XP_043343301.1	annexin A1 [Cervus canadensis]	XP_043343301.1	XP_043343301.1	XP_043343301.1 annexin A1 [Cervus canadensis]	38.857	26870000	0
XP_043298944.1	myosin light chain 3 [Cervus canadensis]	XP_043298944.1	XP_043298944.1	XP_043298944.1 myosin light chain 3 [Cervus canadensis]	25.406	26256000	0
XP_043327732.1	annexin A2 [Cervus canadensis]	XP_043327732.1;XP_043327731.1	XP_043327732.1;XP_043327731.1	XP_043327732.1 annexin A2 [Cervus canadensis];XP_043327731.1 annexin A2 [Cervus canadensis]	38.612	25207000	0
XP_043321674.1	myosin light chain 4 [Cervus canadensis]	XP_043321674.1;XP_043321664.1;XP_043321654.1;XP_043321645.1;XP_043321636.1;XP_043302606.1;XP_043302605.1	XP_043321674.1;XP_043321664.1;XP_043321654.1;XP_043321645.1;XP_043321636.1;XP_043302606.1;XP_043302605.1	XP_043321674.1 myosin light chain 4 [Cervus canadensis];XP_043321664.1 myosin light chain 4 [Cervus canadensis];XP_043321654.1 myosin light chain 4 [Cervus canadensis];XP_043321645.1 myosin light chain 4 [Cervus canadensis];XP_043321636.1 myosin light chai	21.37	14768000	0
XP_043330563.1	collagen alpha-1(VI) chain isoform X2 [Cervus canadensis]	XP_043330563.1;XP_043330562.1	XP_043330563.1;XP_043330562.1	XP_043330563.1 collagen alpha-1(VI) chain isoform X2 [Cervus canadensis];XP_043330562.1 collagen alpha-1(VI) chain isoform X1 [Cervus canadensis]	105.24	12008000	0
XP_043303901.1	uncharacterized protein LOC122428157 [Cervus canadensis]	XP_043303901.1	XP_043303901.1	XP_043303901.1 uncharacterized protein LOC122428157 [Cervus canadensis]	57.858	7733500	0
XP_043295959.1	myosin-binding protein C, slow-type isoform X25 [Cervus canadensis]	XP_043295959.1;XP_043295946.1;XP_043295934.1;XP_043295935.1;XP_043295936.1;XP_043295937.1;XP_043295938.1;XP_043295939.1;XP_043295940.1;XP_043295941.1;XP_043295942.1;XP_043295945.1;XP_043295943.1;XP_043295958.1;XP_043295947.1;XP_043295948.1;XP_043295949.1;XP_043295950.1;XP_043295951.1;XP_043295952.1;XP_043295953.1;XP_043295954.1;XP_043295956.1;XP_043295957.1;XP_043295932.1	XP_043295959.1;XP_043295946.1;XP_043295934.1;XP_043295935.1;XP_043295936.1;XP_043295937.1;XP_043295938.1;XP_043295939.1;XP_043295940.1;XP_043295941.1;XP_043295942.1;XP_043295945.1;XP_043295943.1;XP_043295958.1;XP_043295947.1;XP_043295948.1;XP_043295949.1;XP_043295950.1;XP_043295951.1;XP_043295952.1;XP_043295953.1;XP_043295954.1;XP_043295956.1;XP_043295957.1;XP_043295932.1	XP_043295959.1 myosin-binding protein C, slow-type isoform X25 [Cervus canadensis];XP_043295946.1 myosin-binding protein C, slow-type isoform X13 [Cervus canadensis];XP_043295934.1 myosin-binding protein C, slow-type isoform X2 [Cervus canadensis];XP_04329	131.08	6306000	0
XP_043309121.1	tenascin isoform X9 [Cervus canadensis]	XP_043309121.1;XP_043309120.1;XP_043309119.1;XP_043309118.1;XP_043309117.1;XP_043309116.1;XP_043309115.1;XP_043309114.1;XP_043309113.1;XP_043309111.1;XP_043309110.1	XP_043309121.1;XP_043309120.1;XP_043309119.1;XP_043309118.1;XP_043309117.1;XP_043309116.1;XP_043309115.1;XP_043309114.1;XP_043309113.1;XP_043309111.1;XP_043309110.1	XP_043309121.1 tenascin isoform X9 [Cervus canadensis];XP_043309120.1 tenascin isoform X8 [Cervus canadensis];XP_043309119.1 tenascin isoform X7 [Cervus canadensis];XP_043309118.1 tenascin isoform X6 [Cervus canadensis];XP_043309117.1 tenascin isoform X5 [	171.75	3899800	0
XP_043318008.1	collagen alpha-3(VI) chain isoform X8 [Cervus canadensis]	XP_043318008.1;XP_043318007.1;XP_043318006.1;XP_043318005.1;XP_043318004.1;XP_043318003.1;XP_043318002.1;XP_043318001.1	XP_043318008.1;XP_043318007.1;XP_043318006.1;XP_043318005.1;XP_043318004.1;XP_043318003.1;XP_043318002.1;XP_043318001.1	XP_043318008.1 collagen alpha-3(VI) chain isoform X8 [Cervus canadensis];XP_043318007.1 collagen alpha-3(VI) chain isoform X7 [Cervus canadensis];XP_043318006.1 collagen alpha-3(VI) chain isoform X6 [Cervus canadensis];XP_043318005.1 collagen alpha-3(VI) c	265.12	2552400	0
